# Supplementary material for: Combination of Betulinic Acid Fragments and Carbonic Anhydrase Inhibitors—A New Drug Targeting Approach
Source: Pharmaceutics. 2024 Mar 14;16(3):401. doi: 10.3390/pharmaceutics16030401 (PMC10974084; doi:10.3390/pharmaceutics16030401)
Supplement: Supplementary file 1 [file pharmaceutics-16-00401-s001.zip]

Archive with 1 entries (1 files):
- pharmaceutics-2887787-supplementary.pdf
